# Supplementary material for: Secretion of Interleukin 6 in Human Skeletal Muscle Cultures Depends on Ca2+ Signalling
Source: Biology (Basel). 2023 Jul 7;12(7):968. doi: 10.3390/biology12070968 (PMC10376320; doi:10.3390/biology12070968)
Supplement: Supplementary file 1 [file biology-12-00968-s001.zip]

Archive with 6 entries (5 files):
- biology-2149171-supplementary figure 1.pdf
- biology-2347404-original blott figures/
- biology-2347404-original blott figures/Raw W Blott Beta actin ID2347404.tif
- biology-2347404-original blott figures/Raw W Blott shOrai1 ID2347404.tif
- biology-2347404-original blott figures/Suppl Fig 2.pdf
- biology-2347404-original blott figures/Suppl Fig 2.tif
